# Supplementary material for: Kaposi’s Sarcoma-Associated Herpesvirus ORF21 Enhances the Phosphorylation of MEK and the Infectivity of Progeny Virus
Source: Int J Mol Sci. 2023 Jan 8;24(2):1238. doi: 10.3390/ijms24021238 (PMC9867424; doi:10.3390/ijms24021238)
Supplement: Supplementary file 1 [file ijms-24-01238-s001.zip]

Archive with 1 entries (1 files):
- ijms-2086947-supplementary.pdf
